# Supplementary material for: Targeted next-generation sequencing assays using triplet samples of normal breast tissue, primary breast cancer, and recurrent/metastatic lesions
Source: BMC Cancer. 2020 Oct 1;20:944. doi: 10.1186/s12885-020-07432-w (PMC7528467; doi:10.1186/s12885-020-07432-w)
Supplement: Supplementary file 2 — Additional file 2: Supplementary Table 1. Clinicopathological factors of the breast cancer patients with recurrent/metastatic lesions. [file 12885_2020_7432_MOESM2_ESM.xlsx]

## Sheet: Sheet1
Supplementary Table 1 Clinicopathological factors of the breast cancer patients with recurrent/metastatic lesions.
Case	Primay or relapse	Age	Primary systemic therapy	Adjuvant therapy	Histology	pT	pN	Grade	Ly	V	ER (%)	PgR (%)	HER2	Ki67 (%)	Follow-up (months)	Outcome
K1	breast primary	43			ICNOS	1c	0	2	1	0	100	95	1+		179	LND
	local recurrence	56									90	80	1+
K2	breast primary	40			ICNOS	2	0	1	1	0	90	0	1+		190	DOD
	pleural effusion	54									90	0	0
K3	breast primary	50			ICNOS	1c	0	2	1	0	100	50	0		85	DOD
	pleural effusion	56									70	0	0
K4	breast primary	49			ICNOS	2	0	2	0	0	80	70	1+		168	LND
	local recurrence	61									50	40	1+
K5	breast primary	55			ICNOS	1c	1a	1	1	0	100	100	0		154	LND
	local recurrence	64									100	100	0
K6	breast primary	46			ICNOS	1c	0	1	1	0	90	80	0		132	LND
	local recurrence	54									50	20	1+
K7	breast primary	51			ICNOS	1c	0	1	1	0	90	100	1+		159	LND
	local recurrence	57									100	100	1+
K8	breast primary	47			ICNOS	2	0	2	1	0	80	50	0		123	LND
	local recurrence	53									80	30	0
K9	breast primary	61			ICNOS	2	0	1	0	0	100	95	1+		119	LND
	local recurrence	71									95	95	1+
K10	breast primary	45			ICNOS	1b	0	2	1	0	100	100	0		125	LND
	local recurrence	50									100	80	0
K11	breast primary	76			ICNOS	1c	0	1	0	0	0	0	3+		53	DOD
	local recurrence	79									0	0	3+
K12	breast primary	44			ICNOS	2	0	2	1	0	95	0	1+		125	LND
	local recurrence	49									90	0	1+
K13	breast primary	44			ICNOS	1c	1a	2	0	0	90	20	1+		53	DOD
	pleural effusion	50									90	10	1+
K14	breast primary	53			ICNOS	1c	0	2	1	0	100	80	0		110	LND
	local recurrence	58									100	80	1+
K15	breast primary	46			ICNOS	2	1a	2	1	0	80	0	0		63	DOD
	pleural effusion	51									70	0	0
K16	breast primary	49			ICNOS	2	0	1	0	0	95	70	1+		96	LND
	local recurrence	52									90	90	1+
K17	breast primary	39			ICNOS	3	1a	3	1	1	0	0	1+		23	DOD
	local recurrence	40									0	0	1+
K18	breast primary	41	CPA, EPI, DTX, 5'DFUR	X	ICNOS	1a	0	2	0	1	0	0	0	76	23	DOD
	local recurrence	42									<1	0	1+	70.5
K19	breast primary	74	no	CPA, EPI, ANA	ICNOS	2	1a	2	1	0	80	10	1+		39	DOD
	pleural effusion	76									70	0	0
K20	breast primary	37	CPA, EPI	PTX, TRA, TAM	ICNOS	2	2a	3	3	1	60	0	3+	57.1	60	DOD
	pleural effusion	42									0	0	2 + (FISH +)	45
K21	breast primary	66	CPA, EPI, TAM	X, EXE	ICNOS	4b	1a	2	1	2	90	10	1+	39.5	63	DOD
	local recurrence	68									100	70	1+	22.3
	local recurrence	69									100	90	1+	47.6
K22	breast primary	63	no	TAM	ILC	1b	0	1	0	0	30	0	0	9.4	25	DOD
	pleural effusion	65									0	<1	0	24.8
K23	breast primary	65	no	no	ICNOS	1a	0	1	0	0	95	80	1+	11.8	92	LND
	local recurrence	68									95	90	1+	5.8
K24	breast primary	42			ICNOS	2	1a	2	0	0	80	50	0		70	DOD
	pleural effusion	44
K25	breast primary	35	CPA, EPI, DTX, 5'DFUR	GEM	ICNOS	2	1a	3	1	1	0	0	0	55.4	21	DOD
	local recurrence	36									0	0	1+	83
K26	breast primary	40			ICNOS	2	0	3	1	0	0	0	0	65.9	14	DOD
	pleural effusion	41
K27	breast primary	55	CPA, EPI	X	ICNOS	3	0	3	3	0	5	2	1+	68.2	7	DOD
	local recurrence	55									0	0	0	87
K28	breast primary	50	CPA, EPI, DTX, 5'DFUR	CPA, EPI, X	ICNOS	3	1a	3	3	2	0	0	1+	86.8	50	DOD
	local recurrence	51									0	0	1+	57.4
K30	breast primary	68	no	5FU, CPA, EPI	ICNOS	1c	3b	3	1	0	0	0	0	80.2	12	DOD
	pleural effusion	68									0	0	0	87
	pleural effusion #2	69									0	0	0	84
K31	breast primary	47	CPA, EPI	CPA, X	ICNOS	1a	3a	3	1	0	0	0	0	65.4	28	DOD
	pericardiac effusion	48									0	0	0	36.6
	pleural effusion	49									0	0	0	58.4
K32	breast primary	38	no	CPA, EPI, TAM	ICNOS	1c	1mi	2	2	1	80	2	1+	37.5	83	DOD
	lung metastasis	45									10	0	0	58.4
CPA: cyclophosphamide, EPI: epirubicin, DTX: docetaxel, 5'DFUR: doxifluridine, TAM: tamoxifen, X: capecitabine, PTX: paclitaxel, TRA: trastuzumab, EXE: exemestane,
GEM: gemcitabine, ICNOS: invasive carcinoma, NOS, ILC: invasive lobular carcinoma, na: not available, DOD: dead of disease, LND: live without disease.
