# Supplementary material for: Targeted next-generation sequencing assays using triplet samples of normal breast tissue, primary breast cancer, and recurrent/metastatic lesions
Source: BMC Cancer. 2020 Oct 1;20:944. doi: 10.1186/s12885-020-07432-w (PMC7528467; doi:10.1186/s12885-020-07432-w)
Supplement: Supplementary file 3 — Additional file 3: Supplementary Table 2. DNA quality, quantity and NGS depth of FFPE samples. [file 12885_2020_7432_MOESM3_ESM.xlsx]

## Sheet: Sheet1
Supplementary Table 2 DNA quality, quantity and NGS depth of FFPE samples
	Pathology	Storage year	Qubit dsDNA conc. (ng/µL)	QC Score	Amplifiable DNA (ng/µL)	Mean depth for molecular tagged sites *	Mean depth for all examined sites *
K1-1	normal	17	12.8	0.0631324	0.0235749	7.76	243
K1-2	primary	17	13.3	0.0689845	0.0588533	2.51	245
K1-3	relapse	4	10	0.0280201	0.705628	19.3	358
K2-1	normal	15	12.9	0.0559907	0.0566134	1.37	145
K2-2	primary	15	10.2	0.0628237	0.0180415	2.31	203
K2-3	relapse	1	12	0.0504765	0.273763	116.88	354
K3-1	normal	14	14.8	0.0678465	0.0181179	NT	NT
K3-2	primary	14	9	0.0883067	0.0043484	NT	NT
K3-3	relapse	8	14.9	0.0162221	10.4714	NT	NT
K4-1	normal	14	12.7	0.0719514	0.0267338	6.93	293
K4-2	primary	14	11.2	0.098277	0.00572784	2.23	210
K4-3	relapse	2	9.6	0.0236212	3.50286	44.12	367
K5-1	normal	12	11.3	0.0851205	0.00146543	NT	NT
K5-2	primary	12	16.7	0.0799192	0.00163129	NT	NT
K5-3	relapse	3	25.9	0.0300679	0.385571	NT	NT
K6-1	normal	11	17.8	0.0677292	0.00869613	NT	NT
K6-2	primary	11	17.7	0.0855698	0.00530155	NT	NT
K6-3	relapse	3	33.6	0.110845	5.75607	NT	NT
K7-1	normal	11	12.2	0.0744143	0.00296966	NT	NT
K7-2	primary	11	17.9	0.0687483	0.00271518	NT	NT
K7-3	relapse	5	33.6	0.0718832	6.90419	NT	NT
K8-1	normal	10	16.4	0.0696429	0.0173265	2.53	255
K8-2	primary	10	21.6	0.0700536	0.0330291	2.27	261
K8-3	relapse	4	34.5	0.0901511	2.92268	25.25	370
K9-1	normal	10	9.36	0.0526852	0.0533739	NT	NT
K9-2	primary	10	18.4	0.0556048	0.0300966	NT	NT
K9-3	relapse	0	30.5	0.0147277	3.88148	NT	NT
K10-1	normal	10	10.5	0.0537621	0.0429863	NT	NT
K10-2	primary	10	20.9	0.0500801	0.0610546	NT	NT
K10-3	relapse	5	43.5	0.029022	0.731432	NT	NT
K11-1	normal	11	9.69	0.0555333	0.0291963	NT	NT
K12-1	normal	11	12.9	0.0621	0.0149912	NT	NT
K13-1	normal	10	13.8	0.0656333	0.0154841	NT	NT
K14-1	normal	10	16	0.0549333	0.0237696	NT	NT
K15-1	normal	9	11.7	0.112467	0.000993813	NT	NT
K16-1	normal	9	13.5	0.0412667	0.10501	NT	NT
K17-1	normal	9	27.7	0.0369	0.118552	NT	NT
K18-1	normal	9	24.8	0.0298667	0.216924	50.05	290
K18-2	primary	9	26.3	0.0343667	0.164968	28.63	291
K18-3	relapse	9	13.8	0.0138667	1.18531	189.94	557
K19-1	normal	7	10.2	0.0688738	0.00272167	NT	NT
K19-2	primary	7	23.6	0.051813	0.0364001	NT	NT
K19-3	relapse	5	26.6	0.0447092	0.183298	NT	NT
K20-1	normal	7	23.4	0.0356663	0.679746	99.34	621
K20-2	primary	7	27.3	0.0360266	0.373766	99.43	519
K20-3	relapse	2	13.7	0.00886369	15.2121	169.91	415
K21-1	normal	7	32	0.0254729	0.743432	123.19	584
K21-2	primary	7	31.2	0.0334368	0.30833	98.64	447
K21-3	relapse	5	28	0.0135277	2.59211	218.02	571
K21-4	relapse #2	3	26.7	0.0187586	2.37975	151.03	465
K22-1	normal	6	13.6	0.0400976	0.180023	81.83	230
K22-2	primary	6	10.4	0.0436268	0.253099	64.54	327
K22-3	relapse	4	12.4	0.0285599	0.807528	57.62	227
K23-1	normal	6	30.2	0.036492	0.140173	119.87	431
K23-2	primary	6	21.6	0.0484751	0.0498082	57.9	390
K23-3	relapse	4	23.6	0.0446391	1.31701	95.6	388
K24-1	normal	6	28.4	0.0558487	0.255536	NT	NT
K24-2	primary	6	12.5	0.0504402	0.523219	NT	NT
K24-3	relapse	4	18	0.0644404	0.0561126	NT	NT
K24-4	relapse #2	1	17.6	0.0164635	4.10796	NT	NT
K25-1	normal	6	20	0.0312264	1.33148	79.08	320
K25-2	primary	6	16.9	0.0379495	0.499529	57.25	379
K25-3	relapse	5	17.6	0.0316127	0.442667	106	404
K26-1	normal	6	0	NT	NT	NT	NT
K26-2	primary	6	15.4	0.0469605	0.468833	NT	NT
K26-3	relapse	5	11	0.0240628	0.7882	NT	NT
K27-1	normal	6	18.3	0.0259565	0.835817	146.93	494
K27-2	primary	6	26.2	0.0397177	0.365343	89.46	361
K27-3	relapse	5	19.8	0.0203369	2.28442	141.02	379
K28-1	normal	3	13.8	0.0294119	0.563835	44.99	330
K28-2	primary	3	23.9	0.0295225	0.363909	77.74	441
K28-3	relapse	2	28.3	0.0369694	0.642281	80.19	354
K29-1	normal	2	15.4	0.0669065	3.70719	NT	NT
K29-2	primary	2	29.3	0.0313234	0.383367	NT	NT
K29-3	relapse	0	21.7	0.00381688	15.7052	NT	NT
K30-1	normal	2	17.9	0.0218711	3.08493	211.43	582
K30-2	primary	2	25.4	0.0377256	0.983519	119.85	435
K30-3	relapse #2	2	20.4	0.0255853	1.71822	151.11	496
K30-4	relapse #3	1	23.7	0.0173676	2.96595	133.69	379
K31-1	normal	4	19.3	0.0331562	0.566945	109.03	403
K31-2	primary	4	15.8	0.0364727	0.434119	74.7	417
K31-3	relapse	2	13.1	0.0351724	0.466092	119.27	501
K31-4	relapse #2	1	16.8	0.027869	0.593366	144.34	517
K32-1	normal	7	19.4	0.0386394	0.351884	58.42	399
K32-2	primary	7	20.7	0.0416428	0.222973	66.08	436
K32-3	relapse	0	2.32	0.0195168	0.893805	149.47	484
NT: not tested, *: Median wasn't available by the Qiagen web portal.
